# Supplementary material for: Can predicting COVID-19 mortality in a European cohort using only demographic and comorbidity data surpass age-based prediction: An externally validated study
Source: PLoS One. 2021 Apr 15;16(4):e0249920. doi: 10.1371/journal.pone.0249920 (PMC8049248; doi:10.1371/journal.pone.0249920)
Supplement: S2 Dataset — (CSV) [file pone.0249920.s003.csv]

Age	Sex	Smoking	Healthcare_worker	Hypertension	Diabetes	Dementia	Cancer	COPD	Asthma	CHD	CCD	CND	CLD	CKD	death
38	1	0	0	0	0	0	0	0	1	0	0	0	0	0	0
39	1	1	0	0	0	0	0	0	0	0	0	0	0	0	0
28	0	0	1	0	0	0	0	0	1	0	0	0	0	0	0
34	0	0	1	0	0	0	0	0	0	0	0	0	0	0	0
75	1	0	0	0	0	0	0	0	0	0	0	0	0	0	0
50	1	0	1	0	0	0	0	0	0	0	0	0	0	0	0
44	0	0	1	0	0	0	0	0	0	0	0	0	0	0	0
52	0	0	0	0	0	0	0	0	0	0	0	0	0	0	0
51	1	2	0	0	0	0	0	0	0	0	0	0	0	0	0
85	1	0	0	1	0	0	0	0	0	0	1	0	0	0	1
66	1	0	0	0	1	0	0	0	0	0	0	0	1	1	0
60	1	0	0	1	0	0	0	0	0	0	0	0	0	0	0
74	1	0	0	1	1	0	0	0	0	0	0	0	0	0	0
63	0	0	0	0	0	0	0	0	0	0	0	0	0	0	1
61	1	0	0	0	0	0	0	0	0	0	0	0	0	0	0
45	0	0	0	0	0	0	0	0	0	0	0	0	0	0	0
67	1	0	0	0	0	0	1	0	0	0	1	0	0	0	0
37	0	0	1	0	0	0	0	0	0	0	0	0	0	0	0
35	1	0	0	0	0	0	0	0	0	0	0	0	0	0	0
32	0	0	0	0	0	0	0	0	0	0	0	0	0	0	0
64	1	1	0	1	1	0	1	0	0	0	0	0	1	1	0
95	1	0	0	0	0	0	0	0	0	0	0	0	0	0	0
32	1	0	1	0	0	0	0	0	0	0	0	0	0	0	0
93	1	1	0	1	1	0	0	0	0	0	1	0	0	1	1
81	1	2	0	1	1	0	0	0	0	0	1	0	0	1	0
92	1	0	0	0	0	0	0	0	0	0	0	0	0	0	0
58	0	0	0	1	1	0	0	0	0	0	0	0	0	0	0
70	0	2	0	0	0	0	0	0	0	0	0	0	0	0	0
73	0	0	0	1	1	0	0	0	0	0	0	0	0	0	0
62	0	0	0	1	1	0	0	0	0	0	0	0	0	0	0
48	0	0	0	0	0	0	0	0	1	0	0	0	0	0	0
45	1	0	1	0	0	0	0	0	0	0	0	0	0	0	0
65	0	0	0	1	1	0	0	0	0	0	0	0	0	1	0
58	0	0	0	0	0	0	0	0	0	0	0	0	0	0	0
62	1	1	0	1	1	0	0	1	0	0	0	0	0	0	0
71	1	0	0	1	1	0	0	0	0	0	0	0	0	1	0
27	0	0	0	0	0	0	0	0	0	0	0	0	0	0	0
52	1	2	0	0	0	0	0	0	0	0	0	0	0	0	0
88	0	0	0	0	0	0	0	0	0	0	0	0	0	0	0
54	0	0	0	0	0	0	0	0	0	0	0	0	0	0	0
27	1	0	1	0	0	0	0	0	0	0	0	0	0	0	0
66	1	2	0	0	0	0	0	0	0	1	0	0	0	0	0
82	1	0	0	0	0	1	0	0	0	0	0	1	0	0	0
32	1	0	0	0	0	0	0	0	0	0	0	0	0	0	0
70	0	0	0	1	1	0	0	0	1	0	0	0	0	0	0
80	1	0	0	1	0	0	0	0	0	0	1	0	0	0	1
88	1	0	0	1	1	0	0	0	0	0	0	0	0	1	0
30	0	0	0	0	0	0	0	0	0	0	0	0	0	0	0
64	0	0	1	1	0	0	0	0	0	0	0	0	0	0	0
66	1	1	0	1	0	0	0	0	0	0	1	0	0	0	0
55	1	0	0	1	0	0	0	0	0	0	0	0	0	0	0
71	0	2	0	1	0	0	0	1	0	0	0	0	0	0	1
80	1	0	0	1	0	0	0	0	0	0	0	0	0	1	1
58	0	0	1	0	0	0	0	0	0	0	0	0	0	0	0
69	1	0	0	0	0	0	0	0	0	0	1	0	0	0	0
48	1	0	1	1	0	0	0	0	0	0	0	0	0	0	0
73	1	0	0	0	0	0	0	0	0	0	0	0	0	1	0
64	1	0	0	0	0	0	0	0	0	0	0	0	0	0	0
85	1	0	0	1	1	0	0	0	0	0	1	0	0	1	0
31	0	0	0	0	0	0	0	0	0	0	0	0	0	0	0
71	1	2	0	1	0	0	0	0	0	0	0	0	0	0	0
23	0	0	0	0	0	0	0	0	0	0	0	0	0	0	0
38	0	0	1	0	0	0	0	0	0	0	0	0	0	0	0
33	0	0	0	0	1	0	0	0	0	0	0	0	0	0	0
36	0	0	0	0	0	0	0	0	0	0	0	0	0	0	0
43	0	0	1	0	0	0	0	0	0	0	0	0	0	0	0
71	1	0	0	1	0	0	1	0	0	0	0	0	0	1	0
31	1	0	1	0	0	0	0	0	0	0	0	0	0	0	0
38	0	0	0	0	0	0	0	0	0	0	0	0	0	0	0
50	0	0	1	0	0	0	0	0	0	0	1	0	0	0	0
73	0	0	0	0	0	0	0	0	0	0	0	0	0	0	1
52	1	0	1	0	0	0	0	0	0	0	0	0	0	0	0
72	0	0	0	0	0	0	0	0	0	0	0	0	0	0	0
46	1	0	0	0	0	0	0	0	0	0	0	0	0	0	0
50	0	0	1	0	0	0	0	0	0	0	0	0	0	0	0
57	0	0	1	0	0	0	0	0	0	0	0	0	0	0	0
36	1	0	0	0	0	0	0	0	0	0	0	0	0	0	0
37	1	0	1	0	0	0	0	0	0	0	0	0	0	0	0
61	1	0	1	0	0	0	0	0	0	0	0	0	0	0	0
61	0	0	1	1	1	0	0	0	0	0	0	0	0	0	0
64	1	0	1	0	1	0	0	0	0	0	0	0	1	0	0
68	1	1	0	1	0	0	0	0	0	0	0	1	1	0	0
34	0	0	0	0	0	0	0	0	0	0	0	0	0	0	0
30	1	0	0	0	0	0	0	0	0	0	0	0	0	0	0
55	0	2	0	1	1	0	0	0	0	0	0	0	0	0	0
65	1	0	0	1	0	0	0	0	0	0	0	0	0	0	0
64	1	0	0	0	0	0	0	0	0	0	0	0	0	0	0
34	0	0	1	0	0	0	0	0	0	0	0	0	0	0	0
39	0	0	0	0	0	0	0	0	0	0	0	0	0	0	0
34	1	0	1	0	0	0	0	0	0	0	0	0	0	0	0
37	0	0	1	0	0	0	0	0	0	0	0	0	0	0	0
52	0	0	0	1	1	0	0	0	0	0	0	0	0	0	0
49	1	0	0	0	0	0	0	0	0	0	0	0	0	0	0
47	0	0	1	0	0	0	0	0	0	0	0	0	0	0	0
70	1	0	0	0	0	0	0	0	0	0	1	0	0	0	0
64	0	0	0	1	0	0	1	1	0	0	1	0	0	0	1
65	0	0	0	0	0	0	0	0	0	0	0	0	0	0	0
78	1	1	0	1	0	0	0	1	0	0	1	0	0	0	0
58	1	0	0	0	0	0	0	0	0	0	0	0	0	0	0
33	1	0	1	0	0	0	0	0	0	0	0	0	0	0	0
50	0	0	0	0	1	0	0	1	0	0	0	0	0	0	0
59	1	2	0	1	0	0	0	0	0	0	1	0	0	0	0
58	0	0	0	0	0	0	0	0	0	0	0	0	0	0	0
56	1	1	0	0	0	0	0	1	1	0	0	0	0	0	0
68	1	0	0	0	0	0	0	0	0	0	0	0	0	0	0
58	0	0	1	1	0	0	0	0	0	0	0	0	0	0	0
42	1	0	0	0	0	0	0	0	0	0	0	0	0	0	0
36	0	0	0	0	0	0	0	0	0	0	0	0	0	1	0
31	1	0	0	0	0	0	0	0	0	0	0	0	0	0	0
39	0	0	1	0	0	0	0	0	0	0	0	0	0	0	0
37	0	0	1	0	0	0	0	0	0	0	0	0	0	0	0
47	0	0	1	0	0	0	0	0	0	0	0	0	0	0	0
33	0	0	1	0	0	0	0	1	0	0	0	0	0	0	0
70	0	0	0	0	0	1	0	0	0	0	0	1	0	1	0
65	0	0	0	1	1	0	0	0	0	0	0	0	0	0	0
86	0	0	0	1	0	0	1	0	0	0	1	0	0	0	0
27	1	0	1	0	0	0	0	0	0	0	0	0	0	0	0
63	1	0	0	0	0	0	0	0	0	0	0	0	0	0	0
82	1	0	0	1	1	0	0	0	0	0	1	0	0	0	1
84	0	0	0	1	0	0	0	0	0	0	0	0	0	0	0
62	1	0	1	1	0	0	0	0	0	0	1	0	0	0	0
47	0	0	1	0	0	0	0	0	0	0	0	0	0	0	0
58	0	0	1	1	0	0	0	0	0	0	1	0	0	0	0
62	0	0	1	0	0	0	0	0	0	0	0	0	0	0	0
45	0	0	0	0	0	0	0	0	0	0	0	0	0	0	0
89	0	0	0	1	0	0	0	0	0	0	1	0	0	1	1
54	0	0	0	0	1	0	0	0	0	0	0	0	0	0	0
88	1	0	0	0	0	0	1	1	0	0	1	0	0	0	0
83	1	0	0	0	0	0	0	0	0	0	1	0	0	0	0
20	1	0	0	0	0	0	0	0	0	0	0	0	0	0	0
87	0	0	0	1	1	0	0	0	0	0	0	0	0	0	0
27	0	0	1	0	0	0	0	0	0	0	0	0	0	0	0
51	1	0	0	0	0	0	0	0	0	0	0	0	0	0	0
36	1	0	1	0	0	0	0	0	0	0	0	0	0	0	0
73	0	0	0	1	1	0	1	0	0	0	0	0	0	0	1
81	1	0	0	1	0	0	0	0	0	0	0	0	0	1	1
37	0	0	1	0	0	0	0	0	0	0	0	0	0	0	0
68	1	0	0	0	0	0	0	0	0	0	0	0	0	0	0
55	0	0	1	0	0	0	0	0	0	0	0	0	0	0	0
43	0	0	0	0	0	0	0	0	0	0	0	0	0	0	0
59	1	0	0	1	1	0	0	0	0	0	0	0	0	0	0
79	1	0	0	1	0	0	0	1	0	0	1	0	0	0	0
65	0	0	0	0	0	0	0	0	0	0	0	0	0	0	0
59	1	0	0	1	0	0	0	0	0	0	0	0	0	0	0
35	0	0	1	0	0	0	0	0	0	0	0	0	0	0	0
25	0	0	1	0	0	0	0	0	0	0	0	0	0	0	0
57	1	1	0	0	0	0	0	0	0	0	0	0	0	0	0
36	0	0	1	0	0	0	0	0	0	0	0	0	0	0	0
49	0	0	0	0	0	0	0	0	0	0	0	0	0	0	0
37	1	2	0	0	0	0	0	0	0	0	0	1	0	0	0
29	0	0	0	0	1	0	0	0	0	0	0	0	0	0	0
26	0	0	1	0	0	0	0	0	0	0	0	0	0	0	0
77	1	0	0	1	1	0	0	0	0	0	1	0	0	0	0
68	0	0	0	0	0	0	0	0	0	0	0	0	0	0	0
67	1	0	0	1	1	0	0	0	0	0	0	0	0	0	1
70	0	0	0	0	0	0	0	0	0	0	0	0	0	0	0
85	1	2	0	0	0	0	0	0	0	0	1	0	0	1	0
51	1	0	0	1	1	0	0	0	0	0	0	0	0	0	0
56	1	0	1	0	0	0	0	0	0	0	0	0	0	0	0
89	0	0	0	0	1	0	0	0	0	0	1	0	0	0	0
63	1	0	0	1	1	0	0	0	1	0	0	0	0	0	0
81	0	0	0	0	0	0	0	1	0	0	0	0	0	1	1
56	1	0	0	1	0	0	0	0	0	0	0	0	0	0	0
25	1	0	1	0	0	0	0	0	0	0	0	0	0	0	0
57	0	0	1	0	0	0	0	0	0	0	0	0	0	0	0
55	1	0	0	0	0	0	0	0	0	0	0	0	0	0	0
46	0	0	1	1	0	0	0	0	0	0	0	0	0	0	0
59	1	0	0	1	0	0	0	0	0	0	1	0	0	1	1
25	0	0	0	0	0	0	0	0	0	0	0	0	0	0	0
75	1	0	0	1	1	0	0	0	0	0	0	0	0	0	0
31	0	0	0	0	0	0	0	0	0	0	0	0	0	0	0
48	0	0	0	0	0	0	0	0	0	0	0	0	0	0	0
58	1	0	0	0	0	0	0	0	0	0	0	0	0	0	0
32	1	0	1	0	0	0	0	0	0	0	0	0	0	0	0
36	0	0	0	0	0	0	0	0	0	0	0	0	0	0	0
72	1	0	0	0	0	0	0	0	0	0	0	0	0	0	0
28	1	0	1	0	0	0	0	0	0	0	0	0	0	0	0
46	0	0	1	1	0	0	0	0	0	0	0	0	0	0	0
33	0	0	1	0	0	0	0	0	0	0	0	0	0	0	0
59	0	0	0	1	0	0	0	0	0	0	0	0	1	0	0
24	1	0	0	0	0	0	0	0	0	0	0	0	0	0	0
25	0	0	1	0	0	0	0	0	0	0	0	0	0	0	0
68	1	0	0	0	0	0	0	0	0	0	0	0	0	0	1
59	1	0	0	1	0	0	1	0	1	0	0	0	0	0	0
76	0	0	0	1	0	0	0	0	0	0	1	0	0	0	0
62	1	0	1	0	0	0	0	0	0	0	0	0	0	0	0
62	1	0	0	1	1	0	0	0	0	0	0	0	0	0	0
57	0	2	0	0	0	0	0	0	0	0	0	0	0	0	0
65	0	1	0	0	1	0	0	0	0	0	0	0	0	0	0
74	0	0	0	0	0	0	0	0	1	0	0	0	0	0	0
59	0	0	1	1	0	0	0	0	0	0	0	0	0	0	0
53	0	0	1	0	0	0	0	0	0	0	0	0	0	0	0
59	0	0	0	1	1	0	0	0	0	0	0	0	0	0	0
76	0	2	0	1	0	0	0	1	0	0	1	0	0	1	0
73	0	0	0	1	0	0	0	0	0	0	0	0	0	0	0
64	1	1	0	0	0	0	0	0	0	0	0	0	0	0	0
72	0	0	0	0	0	0	0	0	0	0	0	0	0	0	0
26	1	0	0	0	0	0	0	0	0	0	0	0	0	0	0
40	1	0	1	0	0	0	0	0	0	0	0	0	0	0	0
71	1	2	0	0	0	0	0	0	0	0	0	0	0	0	0
45	1	0	0	0	0	0	0	0	0	0	0	0	0	0	0
63	0	0	0	0	0	0	0	0	0	0	0	0	0	0	0
40	0	0	1	0	0	0	0	0	0	0	0	0	0	0	0
79	1	0	0	1	0	0	0	0	0	0	0	0	0	0	0
25	0	0	1	0	0	0	0	0	0	0	0	0	0	0	0
40	0	0	1	0	0	0	0	0	0	0	0	0	0	0	0
48	0	0	0	0	0	0	0	0	0	0	0	0	0	0	0
49	0	0	1	0	0	0	0	0	0	0	0	0	0	0	0
54	0	0	0	1	0	0	0	0	0	0	0	0	0	0	0
39	1	0	1	0	0	0	0	0	0	0	0	0	0	0	0
99	0	0	0	1	0	0	0	0	0	0	1	0	0	0	0
31	1	0	1	0	0	0	0	0	0	0	0	0	0	0	0
60	0	0	0	0	0	0	1	0	0	0	0	0	0	0	0
42	1	0	1	0	0	0	0	0	0	0	0	0	0	0	0
72	1	0	0	0	0	0	1	0	0	0	0	0	0	0	0
62	1	0	0	0	0	0	0	0	0	0	0	0	0	0	0
67	1	0	0	0	0	0	0	0	0	0	0	0	0	0	0
72	0	0	0	0	0	0	0	0	0	0	0	0	0	0	0
26	0	0	0	0	0	0	0	0	0	0	0	0	0	0	0
38	1	0	0	0	0	0	0	0	0	0	0	0	0	0	0
54	1	1	0	0	1	0	0	1	0	0	0	0	0	0	0
37	0	0	0	0	0	0	0	0	1	0	0	0	0	0	0
65	1	0	0	1	1	0	0	0	0	0	0	0	0	0	0
30	1	0	0	0	0	0	0	0	0	0	0	0	0	0	0
33	0	0	0	0	0	0	0	0	0	0	0	0	0	0	0
56	0	0	0	0	0	0	0	1	0	0	0	0	0	0	0
73	0	0	0	0	0	0	0	0	0	0	0	0	0	0	0
35	0	0	0	0	0	0	0	0	0	0	0	0	0	0	0
25	0	0	1	0	0	0	0	0	0	0	0	0	0	0	0
56	0	0	0	0	0	0	0	0	0	0	0	0	0	0	0
64	0	0	0	0	0	0	0	0	0	0	0	0	0	0	0
63	1	0	0	0	0	0	0	0	0	0	1	0	0	0	0
29	0	0	0	0	0	0	0	0	0	0	0	0	0	0	0
78	0	0	0	1	0	0	0	0	1	0	0	0	1	0	0
87	0	0	0	1	0	0	0	1	0	0	0	0	0	0	0
47	0	0	1	0	0	0	0	0	0	0	0	0	0	0	0
89	1	0	0	0	0	0	0	0	0	0	0	0	1	0	1
68	0	0	0	0	0	0	0	0	0	0	0	0	0	0	0
44	1	0	0	0	0	0	0	0	0	0	0	0	0	0	0
73	1	0	0	0	1	0	0	0	0	0	0	0	0	0	0
55	1	0	1	1	0	0	0	0	0	0	0	0	0	0	0
39	0	0	1	1	0	0	0	0	0	0	0	0	0	0	0
69	1	1	0	0	0	0	0	1	0	0	0	0	0	0	0
88	1	0	0	1	1	0	0	0	0	0	1	0	0	1	1
77	1	0	0	0	1	0	0	0	0	0	0	0	0	0	1
65	1	1	0	0	0	0	0	0	0	0	0	0	0	0	0
50	1	0	0	0	0	0	0	0	0	0	0	0	0	0	0
37	0	0	1	0	0	0	0	0	0	0	0	0	0	0	0
80	1	2	0	0	0	0	0	0	0	0	0	0	0	0	1
39	0	0	1	0	0	0	0	0	0	0	0	0	0	0	0
33	0	0	1	0	0	0	0	0	0	0	0	0	0	0	0
57	1	0	0	1	0	0	0	0	0	0	1	0	0	0	0
59	1	0	0	0	1	0	0	0	0	0	0	0	0	0	0
48	1	0	0	0	0	0	0	0	0	0	0	0	0	0	0
37	0	0	0	0	0	0	0	1	0	0	0	0	0	0	0
30	1	2	0	0	0	0	0	0	0	0	0	0	0	0	0
84	1	0	0	1	0	0	0	1	0	0	0	0	0	0	0
24	0	0	0	0	0	0	0	0	0	0	0	0	0	0	0
68	1	0	0	0	0	0	0	0	0	0	1	0	0	0	0
60	1	0	0	1	1	0	0	0	0	0	0	0	0	0	1
60	1	0	0	1	1	0	0	0	0	0	0	0	0	0	0
35	0	0	0	0	0	0	0	0	0	0	0	0	0	0	0
69	0	0	0	1	0	0	0	0	0	0	0	0	0	0	0
84	1	0	0	1	0	0	0	0	0	0	0	0	0	0	0
50	0	0	1	0	0	0	0	0	0	0	0	0	0	0	0
52	0	1	0	0	0	0	0	0	1	0	0	0	0	0	0
39	1	0	1	0	0	0	0	0	1	0	0	0	0	0	0
72	0	0	0	1	0	0	0	0	0	0	0	0	0	0	0
93	0	0	0	1	0	0	0	0	0	0	0	0	0	0	0
37	0	0	1	0	0	0	0	0	0	0	0	0	0	0	0
90	0	0	0	1	1	0	0	0	0	0	0	0	0	0	0
74	1	1	0	1	0	0	1	0	0	0	0	0	0	0	1
28	1	0	0	0	0	0	0	0	0	0	0	0	0	0	0
53	0	0	0	0	1	0	0	0	0	0	0	0	0	0	0
57	0	0	0	0	0	0	0	0	0	0	0	0	0	0	0
89	1	0	0	1	0	0	0	0	0	0	1	0	0	1	0
70	1	0	0	1	0	0	0	0	0	0	0	0	0	0	1
64	0	0	1	0	1	0	0	0	0	0	0	0	0	0	0
32	0	0	1	0	0	0	0	0	0	0	0	0	0	0	0
27	0	0	1	0	0	0	0	0	0	0	0	0	0	0	0
59	1	0	0	1	0	0	0	0	0	0	1	0	0	1	0
73	0	0	0	0	0	0	0	0	0	0	0	0	0	0	0
60	1	0	0	1	0	0	1	0	0	0	0	1	1	0	0
68	1	0	0	1	0	0	0	0	1	0	1	0	0	0	0
56	0	0	1	0	0	0	0	0	0	0	0	0	0	0	0
65	1	0	0	0	0	0	0	0	0	0	0	0	0	0	0
52	0	0	1	0	0	0	0	0	0	0	0	0	0	0	0
64	1	0	0	0	0	0	0	0	0	0	0	0	0	0	0
30	1	0	0	0	0	0	1	0	0	0	0	0	0	0	0
65	0	0	0	1	1	0	1	0	0	0	0	0	0	0	0
28	0	0	1	0	0	0	0	0	0	0	0	0	0	0	0
69	1	2	0	0	1	0	0	0	0	0	1	0	0	0	0
26	0	0	1	0	0	0	0	0	0	0	0	0	0	0	0
32	0	0	0	0	0	0	0	0	0	0	0	0	0	0	0
33	0	0	1	0	0	0	0	0	0	0	0	0	0	0	0
50	0	0	0	1	0	0	0	0	0	0	0	0	0	0	0
73	1	0	0	1	1	0	0	0	0	0	0	0	0	0	0
24	0	0	1	0	0	0	0	0	1	0	0	0	0	0	0
75	1	0	0	1	0	0	0	0	0	0	0	0	0	0	0
83	0	0	0	0	0	0	0	0	0	0	0	0	0	0	0
37	1	0	0	0	0	0	0	0	0	0	0	0	0	0	0
25	0	0	1	0	0	0	0	0	0	0	0	0	0	0	0
47	1	0	1	0	0	0	0	0	0	0	0	0	0	0	0
66	0	0	0	1	1	0	0	0	0	0	0	0	0	0	0
24	1	0	1	0	0	0	0	0	0	0	0	0	0	0	0
51	1	2	0	0	0	0	0	0	0	0	0	0	0	0	0
61	0	2	0	1	0	0	0	0	0	0	1	0	0	1	0
65	1	0	0	1	1	0	0	0	0	0	0	0	0	0	0
39	0	0	1	0	0	0	0	0	0	0	0	0	0	0	0
24	0	0	1	0	0	0	0	0	0	0	0	0	0	0	0
44	1	0	0	0	0	0	0	0	0	0	0	0	0	0	0
68	1	0	0	0	0	0	0	0	0	0	0	0	0	0	0
30	0	0	1	0	0	0	0	0	0	0	0	0	0	0	0
67	1	0	0	0	0	0	0	0	0	0	0	0	0	0	0
56	0	0	0	0	0	0	0	0	0	0	0	0	0	0	0
64	0	1	0	1	0	0	0	0	0	0	0	0	0	0	0
55	1	0	0	1	0	0	0	0	0	0	0	0	0	0	0
44	1	2	0	1	0	0	0	0	0	0	0	0	0	0	0
32	1	0	1	0	0	0	0	0	0	0	0	0	0	0	0
42	1	0	1	0	0	0	0	0	0	0	0	0	0	0	0
26	0	0	1	0	0	0	0	0	0	0	0	0	0	0	0
54	0	0	1	0	0	0	0	0	0	0	1	0	0	0	0
36	0	0	0	0	0	0	0	0	0	0	0	0	0	0	0
71	0	0	0	1	0	0	0	0	0	0	0	0	0	0	1
32	1	0	1	0	0	0	0	0	0	0	0	0	0	0	0
28	0	0	0	0	0	0	0	0	0	0	0	0	0	0	0
40	0	0	1	0	0	0	0	0	0	0	0	0	0	0	0
46	1	0	0	0	0	0	0	0	0	0	0	0	0	0	0
29	0	0	1	0	0	0	0	0	0	0	0	0	0	0	0
33	1	0	1	0	0	0	0	0	0	0	0	0	0	0	0
58	0	0	0	0	1	0	0	0	0	0	0	0	0	0	0
52	1	2	0	1	0	0	0	0	0	0	0	0	0	0	0
52	0	1	0	0	1	0	0	0	0	0	0	0	0	1	0
31	1	0	0	0	0	0	0	0	1	0	0	0	0	0	0
73	1	0	0	0	0	0	1	0	0	0	0	0	0	0	0
60	0	0	0	0	0	0	0	0	0	0	0	0	0	0	0
38	1	1	0	0	0	0	0	0	0	0	0	0	0	0	0
46	1	0	0	0	0	0	0	0	0	0	0	0	0	0	0
29	0	0	0	0	0	0	0	0	0	0	0	0	0	0	0
68	0	0	0	1	0	0	0	0	0	0	1	0	0	0	0
68	1	0	0	0	0	0	0	0	0	0	0	0	1	0	0
59	1	0	0	0	0	0	0	0	0	0	0	0	0	0	0
58	0	0	0	0	0	0	1	0	0	0	0	0	0	0	0
58	0	0	0	0	0	0	0	0	0	0	0	0	0	0	0
33	0	0	1	0	0	0	0	0	0	0	0	0	0	0	0
39	0	0	0	0	0	0	0	0	0	0	0	0	0	0	0
28	0	0	0	0	0	0	0	0	0	0	0	0	0	0	0
29	0	0	1	0	0	0	0	0	0	0	0	0	0	0	0
70	0	0	0	1	1	0	0	0	0	0	0	0	0	0	0
85	1	0	0	1	0	0	0	1	0	0	0	0	0	0	1
54	0	0	0	1	0	0	0	0	0	0	0	0	0	0	0
59	0	0	0	1	0	0	0	0	1	0	0	0	0	0	0
34	0	0	0	1	1	0	0	0	0	0	0	0	0	0	0
93	0	0	0	1	1	0	0	1	0	0	0	0	0	0	0
61	0	0	0	1	0	0	0	0	0	0	1	0	0	0	0
77	1	0	0	1	1	0	0	0	0	0	1	0	0	0	0
67	1	2	0	1	1	0	0	0	0	0	0	0	0	0	0
88	1	0	0	0	0	0	0	0	0	0	1	0	0	0	1
45	1	0	1	0	0	0	0	0	0	0	0	0	0	0	0
83	0	0	0	0	0	0	0	0	0	0	0	0	0	0	1
37	0	0	0	0	0	0	0	0	0	0	0	0	0	0	0
37	0	0	0	0	0	0	0	0	0	0	0	0	0	0	0
44	0	0	0	0	0	0	0	0	0	0	0	0	0	0	0
34	1	0	0	0	0	0	0	0	0	0	0	0	0	0	0
58	0	0	0	0	0	0	0	0	0	0	0	0	1	1	0
53	0	0	1	0	0	0	0	0	0	0	0	0	0	0	0
87	0	0	0	0	0	0	0	0	0	0	0	0	0	0	0
52	1	0	0	0	0	0	0	0	1	0	0	0	0	0	0
65	0	0	0	1	0	0	0	0	0	0	0	0	0	0	1
61	1	0	0	1	0	0	0	0	0	0	0	0	0	1	0
81	0	0	0	0	0	0	0	0	0	0	1	0	0	1	0
86	0	0	0	1	0	0	0	0	0	0	0	0	0	0	0
59	1	0	1	1	1	0	0	0	0	0	0	0	0	0	0
89	0	0	0	1	1	0	0	0	0	0	1	0	0	0	1
49	0	0	0	0	0	0	0	0	0	0	0	0	0	0	0
69	1	0	0	1	1	0	0	0	0	0	0	0	0	0	0
81	0	0	0	1	0	0	1	1	0	0	0	0	0	0	0
87	1	0	0	1	1	0	0	0	0	0	0	1	0	0	0
45	0	0	1	0	0	0	0	0	0	0	0	0	0	0	0
72	0	1	0	0	0	0	1	0	0	0	0	0	0	1	0
65	1	0	0	0	0	0	0	0	0	0	0	0	0	0	0
66	1	0	0	1	1	0	0	0	0	0	0	0	0	0	0
67	1	0	0	1	0	0	0	0	0	0	0	0	1	0	0
82	0	0	0	1	0	0	0	0	0	0	0	0	0	1	0
29	0	0	0	1	0	0	0	0	0	0	0	0	0	0	0
46	0	0	0	1	1	0	0	0	0	0	0	0	0	0	0
67	1	0	0	1	1	0	0	0	0	0	1	0	0	0	0
49	0	0	0	0	0	0	0	0	0	0	0	0	0	0	0
86	0	0	0	1	0	0	0	0	0	0	1	0	0	1	1
63	1	0	0	1	0	0	0	0	0	0	0	0	0	0	0
84	0	0	0	0	1	0	0	0	0	0	0	0	0	0	0
82	1	0	0	1	1	0	0	0	0	0	1	0	0	1	1
62	0	0	0	1	1	0	0	0	0	0	0	0	0	0	0
74	0	0	0	1	1	0	0	0	0	0	1	0	0	0	0
73	1	0	0	1	0	0	0	0	0	0	1	0	0	0	0
64	1	0	1	1	0	0	0	0	0	0	0	0	0	0	0
71	1	1	0	1	1	0	0	0	0	0	0	0	0	0	0
90	0	0	0	1	0	0	0	0	0	0	0	0	0	1	0
45	1	0	1	0	0	0	0	0	0	0	1	0	0	0	0
75	1	1	0	0	0	1	1	1	0	0	1	1	0	0	1
71	0	0	0	0	0	0	0	0	0	0	0	0	0	0	0
29	0	0	1	0	0	0	0	0	0	0	0	0	0	0	0
83	1	0	0	1	0	0	1	1	0	0	0	0	0	0	0
28	1	0	1	0	0	0	0	0	0	0	0	0	0	0	0
28	0	0	0	0	0	0	0	0	0	0	0	0	0	0	0
33	0	0	1	0	0	0	0	0	0	0	0	0	0	0	0
77	1	0	0	0	0	0	0	0	0	0	0	0	0	0	0
47	1	0	1	0	0	0	0	0	0	0	0	0	0	0	0
79	1	0	0	1	1	0	0	0	0	0	0	0	0	1	1
86	0	0	0	1	0	0	0	0	0	0	0	0	0	1	0
42	0	0	0	0	0	0	0	0	0	0	0	0	0	0	0
87	0	1	0	1	0	0	0	0	0	0	0	0	0	0	0
61	0	0	0	0	0	0	0	0	0	0	0	0	0	0	0
72	1	1	0	1	0	0	0	1	0	0	0	0	0	0	0
31	0	0	1	0	0	0	0	0	0	0	0	0	0	0	0
58	1	0	1	1	0	0	0	0	0	0	0	0	0	0	0
31	1	0	0	0	0	0	0	0	0	0	0	0	0	0	0
48	1	0	1	1	0	0	0	0	0	0	0	0	0	0	0
72	0	0	0	1	0	0	0	0	0	0	1	0	0	1	0
32	1	0	1	0	0	0	0	0	0	0	0	0	0	0	0
36	1	0	0	0	0	0	0	1	0	0	0	0	0	0	0
30	0	0	0	0	0	0	0	0	0	0	0	0	0	0	0
62	1	2	0	0	1	0	0	0	0	0	0	0	0	0	0
38	1	0	1	0	0	0	0	1	0	0	0	0	0	0	0
56	1	0	0	1	0	0	0	0	0	0	0	0	0	0	1
57	0	0	1	1	0	0	0	0	0	0	0	0	0	0	0
101	1	0	0	1	0	0	0	0	0	0	0	0	0	0	1
32	0	0	1	0	0	0	0	0	0	0	0	0	0	0	0
26	0	0	0	0	0	0	0	0	0	0	0	0	0	0	0
84	1	0	0	1	0	0	0	1	0	0	0	0	0	0	0
83	1	0	0	1	1	0	0	0	0	0	1	0	0	0	0
71	1	0	0	1	1	0	0	0	0	0	1	0	0	0	0
35	0	0	0	0	0	0	0	0	0	0	0	0	0	0	0
76	1	2	0	1	0	0	0	0	0	0	0	0	0	0	0
70	0	0	0	0	0	0	0	0	0	0	1	0	0	0	0
82	0	0	0	1	0	0	0	0	0	0	1	0	0	0	1
43	1	0	0	0	0	0	0	0	0	0	0	0	0	0	0
61	1	0	0	1	1	0	0	0	0	0	0	0	0	0	0
68	1	0	0	1	1	0	0	0	0	0	1	0	0	0	0
39	0	2	0	0	0	0	0	0	0	0	0	0	0	0	0
28	1	0	0	0	0	0	0	0	0	0	0	0	0	0	0
33	0	0	1	0	0	0	0	0	0	0	0	0	0	0	0
75	0	0	0	0	0	0	0	0	0	0	0	0	0	1	1
91	1	0	0	1	0	0	0	1	0	0	1	0	0	0	0
79	1	1	0	0	0	0	0	0	0	0	0	0	0	0	0
76	0	0	0	1	0	0	0	0	0	0	1	0	0	0	1
53	0	0	1	0	0	0	0	0	0	0	0	0	0	0	0
65	0	0	0	0	0	0	0	1	0	0	0	0	0	0	0
54	1	0	1	0	0	0	0	0	0	0	0	0	0	0	0
87	0	0	0	0	0	0	0	0	0	0	0	0	0	0	0
29	0	0	0	0	0	0	0	0	0	0	0	0	0	0	0
52	0	0	1	0	0	0	0	0	0	0	0	0	0	0	0
82	0	0	0	0	0	0	0	0	0	0	0	0	0	0	0
42	1	0	0	0	0	0	1	0	0	0	0	0	0	0	1
38	0	0	0	0	0	0	0	0	0	0	0	0	0	0	0
90	0	0	0	0	0	1	0	0	0	0	0	0	0	0	1
38	1	0	1	1	0	0	0	0	0	0	0	0	0	0	0
81	1	0	0	1	0	0	0	0	0	0	0	0	0	0	0
31	1	0	0	0	0	0	0	0	0	0	0	0	0	0	0
72	1	0	0	1	0	0	0	0	0	0	0	0	0	0	0
80	0	0	0	0	0	0	0	0	0	0	0	0	0	0	0
58	0	0	1	0	0	0	0	0	0	0	0	0	0	0	0
73	0	0	0	0	0	0	0	0	0	1	0	0	0	0	0
68	0	0	0	0	0	0	0	0	0	0	0	0	0	0	0
30	1	0	1	0	0	0	0	0	0	0	0	0	0	0	0
58	0	0	0	0	0	0	0	0	0	0	0	0	0	0	0
58	0	0	0	0	0	0	0	0	0	0	0	0	0	0	0
25	0	1	1	0	0	0	0	0	0	0	0	0	0	0	0
84	0	0	0	1	0	0	0	0	0	0	1	0	0	0	0
67	1	0	0	1	1	0	0	0	0	0	0	1	0	0	0
47	1	0	0	0	0	0	0	0	0	0	0	0	0	0	0
76	1	0	0	0	0	0	0	0	0	0	1	0	0	0	1
86	0	0	0	1	0	0	0	0	0	0	0	0	0	0	0
83	1	0	0	0	0	0	0	0	0	0	0	0	0	0	0
50	0	0	0	1	0	0	0	0	0	0	0	0	0	0	0
40	0	0	0	0	1	0	0	0	0	0	0	0	0	0	0
64	0	0	0	0	1	0	0	0	0	0	0	0	0	0	0
53	0	0	1	0	0	0	0	0	0	0	0	0	0	0	0
